# Supplementary material for: Cervical transcutaneous vagal nerve stimulation (ctVNS) improves human cognitive performance under sleep deprivation stress
Source: Commun Biol. 2021 Jun 10;4:634. doi: 10.1038/s42003-021-02145-7 (PMC8192899; doi:10.1038/s42003-021-02145-7)
Supplement: Supplementary file 3 — Supplementary Data 1 [file 42003_2021_2145_MOESM3_ESM.xlsx]

## Sheet: Figure 1
Supplementary data for figures in manuscript titled, "Cervical Transcutaneous Vagal Nerve Stimulation (ctVNS) Improves Human Cogntive Performance under Sleep Deprivation Stress." By: L.K McIntire, R.A. McKinley, C. Goodyear, J.P. McIntire & R.D. Brown
Task	Variable	Group	Session	Time	Mean Change from 1600	SE Change from 1600
MATB	Overall	Sham	2	1900	4.33	1.38
MATB	Overall	Sham	3	2200	6.23	1.83
MATB	Overall	Sham	4	100	-0.74	2.46
MATB	Overall	Sham	5	400	-10.34	2.55
MATB	Overall	Sham	6	700	-15.63	2.74
MATB	Overall	Sham	7	1000	-10.46	3.12
MATB	Overall	Sham	8	1300	-9.2	2.55
MATB	Overall	Sham	9	1600	-5.64	2.68
MATB	Overall	ctVNS	2	1900	5.91	1.21
MATB	Overall	ctVNS	3	2200	5.74	2.17
MATB	Overall	ctVNS	4	100	1.32	1.74
MATB	Overall	ctVNS	5	400	-4.78	2.36
MATB	Overall	ctVNS	6	700	-5.03	2.39
MATB	Overall	ctVNS	7	1000	-1.24	2.98
MATB	Overall	ctVNS	8	1300	-5.55	2.21
MATB	Overall	ctVNS	9	1600	-0.62	2.31
MATB	Lights	Sham	2	1900	8.42	1.63
MATB	Lights	Sham	3	2200	8.92	2.18
MATB	Lights	Sham	4	100	0.94	2.12
MATB	Lights	Sham	5	400	-6.66	2.5
MATB	Lights	Sham	6	700	-14.44	2.62
MATB	Lights	Sham	7	1000	-8.53	3.46
MATB	Lights	Sham	8	1300	-7.33	2.62
MATB	Lights	Sham	9	1600	-2.94	2.89
MATB	Lights	ctVNS	2	1900	12.4	2.91
MATB	Lights	ctVNS	3	2200	10.23	2.96
MATB	Lights	ctVNS	4	100	5.18	2.97
MATB	Lights	ctVNS	5	400	-3.39	3.56
MATB	Lights	ctVNS	6	700	-0.94	2.93
MATB	Lights	ctVNS	7	1000	3.13	3.28
MATB	Lights	ctVNS	8	1300	-0.87	2.74
MATB	Lights	ctVNS	9	1600	3.74	2.54
MATB	Dials	Sham	2	1900	10.42	3.77
MATB	Dials	Sham	3	2200	11.63	3.89
MATB	Dials	Sham	4	100	1.99	5.18
MATB	Dials	Sham	5	400	-7.78	5
MATB	Dials	Sham	6	700	-12.03	5.69
MATB	Dials	Sham	7	1000	-6.67	6.21
MATB	Dials	Sham	8	1300	-4.9	5.28
MATB	Dials	Sham	9	1600	-3.92	5.61
MATB	Dials	ctVNS	2	1900	7.14	4.15
MATB	Dials	ctVNS	3	2200	8.53	6.61
MATB	Dials	ctVNS	4	100	5.6	6.37
MATB	Dials	ctVNS	5	400	2.1	6.29
MATB	Dials	ctVNS	6	700	0.24	5.96
MATB	Dials	ctVNS	7	1000	4.88	7.42
MATB	Dials	ctVNS	8	1300	6.2	7.59
MATB	Dials	ctVNS	9	1600	12.42	7.67
MATB	System Monitoring	Sham	2	1900	8.68	2.54
MATB	System Monitoring	Sham	3	2200	9.45	2.71
MATB	System Monitoring	Sham	4	100	1.28	3.33
MATB	System Monitoring	Sham	5	400	-6.72	3.44
MATB	System Monitoring	Sham	6	700	-11.76	3.91
MATB	System Monitoring	Sham	7	1000	-6.73	4.29
MATB	System Monitoring	Sham	8	1300	-5.33	3.58
MATB	System Monitoring	Sham	9	1600	-3.37	3.88
MATB	System Monitoring	ctVNS	2	1900	7.52	2.21
MATB	System Monitoring	ctVNS	3	2200	7.35	3.46
MATB	System Monitoring	ctVNS	4	100	4.2	3.3
MATB	System Monitoring	ctVNS	5	400	-0.25	3.59
MATB	System Monitoring	ctVNS	6	700	-0.41	3.33
MATB	System Monitoring	ctVNS	7	1000	3.17	4.02
MATB	System Monitoring	ctVNS	8	1300	2.5	3.75
MATB	System Monitoring	ctVNS	9	1600	7.15	4

## Sheet: Figure 2
Supplementary data for figures in manuscript titled, "Cervical Transcutaneous Vagal Nerve Stimulation (ctVNS) Improves Human Cogntive Performance under Sleep Deprivation Stress." By: L.K McIntire, R.A. McKinley, C. Goodyear, J.P. McIntire & R.D. Brown
Task	Variable	Group	Session	Time	Mean Change from 1600	SE Change from 1600
PVT	a'	Sham	2	1900	-0.039	0.019
PVT	a'	Sham	3	2200	-0.044	0.015
PVT	a'	Sham	4	100	-0.1	0.034
PVT	a'	Sham	5	400	-0.218	0.041
PVT	a'	Sham	6	700	-0.284	0.036
PVT	a'	Sham	7	1000	-0.237	0.036
PVT	a'	Sham	8	1300	-0.214	0.039
PVT	a'	Sham	9	1600	-0.161	0.03
PVT	a'	ctVNS	2	1900	-0.011	0.013
PVT	a'	ctVNS	3	2200	-0.025	0.015
PVT	a'	ctVNS	4	100	-0.05	0.019
PVT	a'	ctVNS	5	400	-0.121	0.036
PVT	a'	ctVNS	6	700	-0.136	0.038
PVT	a'	ctVNS	7	1000	-0.122	0.034
PVT	a'	ctVNS	8	1300	-0.148	0.029
PVT	a'	ctVNS	9	1600	-0.087	0.017

## Sheet: Figure 3
Supplementary data for figures in manuscript titled, "Cervical Transcutaneous Vagal Nerve Stimulation (ctVNS) Improves Human Cogntive Performance under Sleep Deprivation Stress." By: L.K McIntire, R.A. McKinley, C. Goodyear, J.P. McIntire & R.D. Brown
Task	Variable	Group	Session	Time	Mean Change from 1600	SE Change from 1600
Mood	Fatigued/Energized	Sham	2	1900	-0.68	0.32
Mood	Fatigued/Energized	Sham	3	2200	-1.68	0.45
Mood	Fatigued/Energized	Sham	4	100	-2.58	0.4
Mood	Fatigued/Energized	Sham	5	400	-3.16	0.35
Mood	Fatigued/Energized	Sham	6	700	-3.32	0.38
Mood	Fatigued/Energized	Sham	7	1000	-3.16	0.36
Mood	Fatigued/Energized	Sham	8	1300	-3.58	0.4
Mood	Fatigued/Energized	Sham	9	1600	-3.09	0.41
Mood	Fatigued/Energized	ctVNS	2	1900	-0.28	0.29
Mood	Fatigued/Energized	ctVNS	3	2200	-0.78	0.33
Mood	Fatigued/Energized	ctVNS	4	100	-1.61	0.41
Mood	Fatigued/Energized	ctVNS	5	400	-2.11	0.36
Mood	Fatigued/Energized	ctVNS	6	700	-2.11	0.36
Mood	Fatigued/Energized	ctVNS	7	1000	-1.94	0.39
Mood	Fatigued/Energized	ctVNS	8	1300	-1.94	0.39
Mood	Fatigued/Energized	ctVNS	9	1600	-2	0.32

## Sheet: Figure 4
Supplementary data for figures in manuscript titled, "Cervical Transcutaneous Vagal Nerve Stimulation (ctVNS) Improves Human Cogntive Performance under Sleep Deprivation Stress." By: L.K McIntire, R.A. McKinley, C. Goodyear, J.P. McIntire & R.D. Brown
Task	Variable	Group	Session	Time	Mean	SE
MATB	Communication	Sham	1	1600	74.58	6.2
MATB	Communication	Sham	2	1900	75.63	6.74
MATB	Communication	Sham	3	2200	82.21	5.7
MATB	Communication	Sham	4	100	77.84	5.31
MATB	Communication	Sham	5	400	60.5	5.89
MATB	Communication	Sham	6	700	51.74	6.49
MATB	Communication	Sham	7	1000	55.58	7.39
MATB	Communication	Sham	8	1300	59.79	5.72
MATB	Communication	Sham	9	1600	64.16	6.93
MATB	Communication	ctVNS	1	1600	73.29	7.17
MATB	Communication	ctVNS	2	1900	83.75	5.91
MATB	Communication	ctVNS	3	2200	86.71	3.83
MATB	Communication	ctVNS	4	100	84.08	3.35
MATB	Communication	ctVNS	5	400	68.88	6.28
MATB	Communication	ctVNS	6	700	70.79	6.46
MATB	Communication	ctVNS	7	1000	72.83	6.79
MATB	Communication	ctVNS	8	1300	65.83	5.7
MATB	Communication	ctVNS	9	1600	73.55	4.98
MATB	Targeting	Sham	1	1600	48.29	3.65
MATB	Targeting	Sham	2	1900	52.41	4.13
MATB	Targeting	Sham	3	2200	51.32	4.07
MATB	Targeting	Sham	4	100	38.47	4.33
MATB	Targeting	Sham	5	400	27.13	3.7
MATB	Targeting	Sham	6	700	21.74	2.71
MATB	Targeting	Sham	7	1000	31.09	3.73
MATB	Targeting	Sham	8	1300	30.46	3.68
MATB	Targeting	Sham	9	1600	37.46	3.58
MATB	Targeting	ctVNS	1	1600	52.98	3.4
MATB	Targeting	ctVNS	2	1900	57.36	2.98
MATB	Targeting	ctVNS	3	2200	54.95	3.1
MATB	Targeting	ctVNS	4	100	41.94	4.32
MATB	Targeting	ctVNS	5	400	35.48	5.5
MATB	Targeting	ctVNS	6	700	33.77	4.22
MATB	Targeting	ctVNS	7	1000	42.03	4.21
MATB	Targeting	ctVNS	8	1300	33.51	3.97
MATB	Targeting	ctVNS	9	1600	40.95	4.19
MATB	Resource Management	Sham	1	1600	19.21	1.22
MATB	Resource Management	Sham	2	1900	22.89	1.7
MATB	Resource Management	Sham	3	2200	24.3	2.12
MATB	Resource Management	Sham	4	100	21.77	1.72
MATB	Resource Management	Sham	5	400	19.86	1.58
MATB	Resource Management	Sham	6	700	17.94	1.53
MATB	Resource Management	Sham	7	1000	20.47	1.6
MATB	Resource Management	Sham	8	1300	20.56	1.38
MATB	Resource Management	Sham	9	1600	21.37	1.25
MATB	Resource Management	ctVNS	1	1600	21.84	2.64
MATB	Resource Management	ctVNS	2	1900	24.76	3.21
MATB	Resource Management	ctVNS	3	2200	24.18	3.5
MATB	Resource Management	ctVNS	4	100	24.49	3.21
MATB	Resource Management	ctVNS	5	400	24.35	3.21
MATB	Resource Management	ctVNS	6	700	23.49	2.42
MATB	Resource Management	ctVNS	7	1000	25.16	2.56
MATB	Resource Management	ctVNS	8	1300	23.16	2.53
MATB	Resource Management	ctVNS	9	1600	24.13	2.8
